# Supplementary material for: Inhibition of Matrix Metalloproteinases and Cancer Cell Detachment by Ru(II) Polypyridyl Complexes Containing 4,7-Diphenyl-1,10-phenanthroline Ligands—New Candidates for Antimetastatic Agents
Source: Pharmaceuticals (Basel). 2021 Oct 1;14(10):1014. doi: 10.3390/ph14101014 (PMC8538513; doi:10.3390/ph14101014)
Supplement: Supplementary file 1 [file pharmaceuticals-14-01014-s001.zip]

Archive with 1 entries (1 files):
- Supporting Pharmaceuticals MMPs Brindell (1).pdf
